# Supplementary material for: A Study of Urban Haze and Its Association with Cold Surge and Sea Breeze for Greater Bangkok
Source: Int J Environ Res Public Health. 2023 Feb 16;20(4):3482. doi: 10.3390/ijerph20043482 (PMC9964824; doi:10.3390/ijerph20043482)
Supplement: Supplementary file 1 [file ijerph-20-03482-s001.zip]

Archive with 1 entries (1 files):
- ijerph-2158384-supplementary.pdf
